# Supplementary material for: Clicker Training Mice for Improved Compliance in the Catwalk Test
Source: Animals (Basel). 2022 Dec 15;12(24):3545. doi: 10.3390/ani12243545 (PMC9774362; doi:10.3390/ani12243545)
Supplement: Supplementary file 1 [file animals-12-03545-s001.zip]

Archive with 1 entries (1 files):
- animals-2079910-supplementary.pdf
